# Supplementary material for: Cathelicidin-like Peptide for Resistant Acinetobacter baumannii Control
Source: Antibiotics (Basel). 2026 Jan 12;15(1):77. doi: 10.3390/antibiotics15010077 (PMC12837634; doi:10.3390/antibiotics15010077)
Supplement: Supplementary file 1 [file antibiotics-15-00077-s001.zip]

Archive with 1 entries (1 files):
- antibiotics-3952121-supplementary.pdf
